# Supplementary material for: Clinicopathological differences of high Fusobacterium nucleatum levels in colorectal cancer: A review and meta-analysis
Source: Front Microbiol. 2022 Nov 4;13:945463. doi: 10.3389/fmicb.2022.945463 (PMC9672069; doi:10.3389/fmicb.2022.945463)
Supplement: Supplementary file 1 [file Table_1.XLSX]

## Sheet: Sheet1
	Selection					Exposure
study	Adequate definition of caeses	Representativeness of the cases	Selection of controls	Definition of controls	Comparability control for important factor	Ascertainment of exposure	Same method of ascertainment for cases	Non responserate	Scores
Jeong Oh	*	/	/	/	**	*	*	*	6
Park	*	/	/	/	**	*	*	*	6
Yan	*	/	/	/	**	*	*	*	6
Zhang	*	*	/	/	**	*	*	*	7
Lee	*	/	/	/	**	*	*	*	6
Nie	*	*	/	/	**	*	*	*	7
chen	*	/	/	/	**	*	*	*	6
Kunzmann	*	*	/	/	**	*	*	*	7
Mitsuhashi	*	*	*	*	**	*	*	*	9
Boehm	*	*	*	*	**	*	*	*	9
Yamaoka	*	*	*	*	**	*	*	*	9
Yamamoto	*	*	*	*	**	*	*	*	9
Serna	*	*	*	*	**	*	*	*	9
Mima	*	*	/	/	**	*	*	*	7
Tahara	*	*	*	*	**	*	*	*	9
Ito	*	*	*	*	**	*	*	*	9
Sun	*	*	*	*	**	*	*	*	9
Haruki	*	*	*	*	**	*	*	*	9
Yu	*	*	*	*	**	*	*	*	9
