# Supplementary material for: Clinicopathological differences of high Fusobacterium nucleatum levels in colorectal cancer: A review and meta-analysis
Source: Front Microbiol. 2022 Nov 4;13:945463. doi: 10.3389/fmicb.2022.945463 (PMC9672069; doi:10.3389/fmicb.2022.945463)
Supplement: Supplementary file 2 [file Data_Sheet_1.xlsx]

## Sheet: Fn levels
			95%CI		heterogeneity
Reduction study	OR	P-value	Lower	upper	I2	P-value
Jeong Oh2019	0.37	0.01	0.27	0.47	0.99	0.01
Park2017	0.38	0.01	0.28	0.49	0.991	0.01
Yan2017	0.35	0.01	0.26	0.44	0.989	0.01
Zhang2019	0.38	0.01	0.27	0.48	0.991	0.01
Lee2021	0.36	0.01	0.26	0.47	0.991	0.01
Nie2021	0.36	0.01	0.26	0.46	0.991	0.01
chen2019	0.37	0.01	0.27	0.48	0.991	0.01
Kunzmann2019	0.37	0.01	0.27	0.47	0.991	0.01
Mitsuhashi2015	0.39	0.01	0.28	0.49	0.991	0.01
Boehm2020	0.34	0.01	0.25	0.44	0.99	0.01
Yamaoka2018	0.34	0.01	0.25	0.44	0.989	0.01
Yamamoto2021	0.38	0.01	0.27	0.48	0.991	0.01
Serna2020	0.36	0.01	0.26	0.46	0.99	0.01
Mima2015	0.39	0.01	0.27	0.5	0.989	0.01
Tahara2014	0.38	0.01	0.28	0.49	0.991	0.01
Ito2015	0.37	0.01	0.27	0.48	0.991	0.01
Sun2016	0.37	0.01	0.27	0.47	0.99	0.01
Haruki2020	0.39	0.01	0.27	0.5	0.99	0.01

## Sheet: pT
			95%CI		heterogeneity
Reduction study	OR	P-value	Lower	upper	I2	P-value
Jeong Oh2019	1.62	0.01	1.25	2.1	0.687	0.01
Yan2017	2.52	0.01	1.86	3.41	0.018	0.01
Lee2021	1.67	0.01	1.31	2.15	0.691	0.01
Nie2021	1.74	0.01	1.36	2.23	0.706	0.01
Boehm2020	1.75	0.01	1.36	2.24	0.707	0.01
Yamaoka2018	1.69	0.01	1.32	2.17	0.698	0.01
Yamamoto2021	1.64	0.01	1.28	2.11	0.675	0.01
Mima2015	1.61	0.01	1.24	2.09	0.683	0.01
chen2019	1.78	0.01	1.39	2.28	0.681	0.01
Haruki2020	1.58	0.01	1.23	2.04	0.66	0.01
Sun2016	1.73	0.01	1.34	2.24	0.707	0.01

## Sheet: pN
			95%CI		heterogeneity
Reduction study	OR	P-value	Lower	upper	I2	P-value
Jeong Oh2019	1.47	0.11	1.13	1.9	0.743	0.01
Lee2021	1.33	0.11	1.05	1.69	0.767	0.01
Boehm2020	1.32	0.11	1.04	1.67	0.767	0.01
Yamaoka2018	1.23	0.23	0.97	1.56	0.76	0.01
Yamamoto2021	1.11	0.41	0.87	1.4	0	0.44
Mima2015	1.32	0.15	1.03	1.7	0.772	0.01
Sun2016	1.25	0.2	0.98	1.58	0.769	0.01
chen2019	10.27	0.11	8.64	12.2	0.989	0.01
Haruki2020	1.26	0.19	0.99	1.62	0.773	0.01

## Sheet: MLH1
			95%CI		heterogeneity
Reduction study	OR	P-value	Lower	upper	I2	P-value
Park2017	2.86	0.01	2.03	4.01	0.624	0.03
Mitsuhashi2015	2.78	0.01	2	3.87	0.63	0.03
Yamaoka2018	2.96	0.01	2.12	4.13	0.512	0.09
Mima2015	2.1	0.01	1.41	3.12	0.27	0.24
Tahara2014	2.53	0.01	1.8	3.55	0.611	0.04
Ito2015	3.13	0.01	2.06	4.74	0.604	0.04

## Sheet: MSI
			95%CI		heterogeneity
Reduction study	OR	P-value	Lower	upper	I2	P-value
Jeong Oh2019	3.65	0.01	2.46	5.43	0	0.46
chen2019	2.57	0.01	1.81	3.63	0.72	0.01
Kunzmann2019	2.39	0.01	1.69	3.39	0.612	0.01
Haruki2020	2.29	0.01	1.54	3.4	0.646	0.01
Ito2015	2.63	0.01	1.78	3.88	0.724	0.01

## Sheet: CIMP
			95%CI		heterogeneity
Reduction study	OR	P-value	Lower	upper	I2	P-value
Jeong Oh2019	1.62	0.01	1.22	2.16	0.854	0.01
Park2017	1.6	0.01	1.22	2.1	0.853	0.01
Lee2021	1.77	0.01	1.33	2.34	0.844	0.01
Mitsuhashi2015	1.69	0.01	1.29	2.21	0.848	0.01
Mima2015	1.32	0.07	0.98	1.78	0.799	0.01
Ito2015	2.27	0.01	1.7	3.03	0.639	0.01
Haruki2020	1.42	0.02	1.06	1.9	0.826	0.01
Tahara2014	1.5	0.01	1.14	1.96	0.842	0.01
